# Supplementary material for: Model‐Based Network Meta‐Analysis: A Framework for Evidence Synthesis of Clinical Trial Data
Source: CPT Pharmacometrics Syst Pharmacol. 2016 Aug 1;5(8):393–401. doi: 10.1002/psp4.12091 (PMC4999602; doi:10.1002/psp4.12091)
Supplement: Supplementary file 1 — Supporting Information [file PSP4-5-393-s001.zip]

Archive with 2 entries (2 files):
- TriptansReformatted.xlsx
- EmaxClassED50.jags
