# Supplementary material for: Model‐Based Network Meta‐Analysis: A Framework for Evidence Synthesis of Clinical Trial Data
Source: CPT Pharmacometrics Syst Pharmacol. 2016 Aug 1;5(8):393–401. doi: 10.1002/psp4.12091 (PMC4999602; doi:10.1002/psp4.12091)
Supplement: Supplementary file 1 — Supporting Information [file PSP4-5-393-s001.zip › TriptansReformatted.xlsx]

## Sheet: general info.
ID	author and year	countries of origin	number of centers	1:parallel 2:cross-over	number of participants	type of M & n(%)	M with aura n(%)	age mean (SD)	women n(%)	criteria used to diagnose migraine	num. with moderate /severe attacks	when to take the medication	max. dosage/day	with poor response to previous Tr. 1:yes 2: no 3:na	with triptan used history 1:yes 2:no	n(%) of patients excluded from analysis	study duration
9	Diener HC 2011	Europe	47	1	139	na	na	40.2(10.5)	122(87.8)	"IHS"(2-8attack/mon*3mon/1yr)	139(100)	moderate/severe	na	3	3	0	1 attack
18	Savi L 2011	Italy	15	2	125	MRM 93(74)	4(3)	37(9)	99(79)	"IHS"(1-6 attack/mon * 6 mons)	na	onset	2	3	0	0	(3attacks*2)
19	Allais G 2011	Italy	7	2	132	MRM 132(100)	0	34.9(8)	132(100)	"IHS"(>1 year) & MRM * 6mon	132 (100)	onset	2	2	2	10	(1 attacks*2)
27	Tuullo V 2010	Italy	14	2	107	MRM 76(71)	16(15)	38.3(9.9)	85(79.4)	"IHS"(>=1 attack/mon * 6 mons)	107 (100)	na	2	2	30(28)	0	(3attacks*2)
40	Dahlöf CG 2009	12 countries	53	1	270	na	71(26.4)	40.2	226(83.7)	"IHS"(1-6 attack/mon * 6 mons)	270(100)	moderate/severe	2	3	127(47)	2	1 attack
46	Cady RK 2009	US, Germany	13	1	188	na	na	41	169(90)	"IHS"(1-4 attack/mon/1yr )	188(100)	onset	1	2	124(66)	0	1 attack
54	Ho TW 2008	Europe+USA	81	1	693	na	130(19)	42(12)	592(85)	"IHS"(1-8 attack/mon * 2mon/1yr)	693(100)	moderate/severe	2	na	302(44)	0	1 attack
62	Freitag F 2008	US	10	1	82	na	na	43.1(10.9)	72(88)	"IHS"(<6 attacks/mon/6mon )	82(100)	moderate/severe	1	3	3	0	1 attack
70	Goadsby PJ 2008	41 European countries	41	1	404	na	na	38.3(10.7)	340(84.2)	"IHS"(2-6 attacks/mon*3mon/1yr )	404(100)	all	na	3	3	1	1 attack
73	Freitag F 2008	US	23	1	297	na	na	40	266(90)	na (>= 6mons)	289(97)	onset	na	3	238(80)	0	1 attack
77	Ho TW 2008	US	20	1	149	na	21(14)	41	132(89)	"IHS"(1-6 attacks/mon * 2 mons )	149(100)	moderate/severe	2	3	51(34)	0	1 attack
86	Misra UK 2007	India	1	1	106	na	na	30.5	76(72)	"IHS"(<8 attacks/mon )	106(100)	moderate/severe	1	3	3	0	1 attack
94	Ishkanian G 2007	US	26	1	215	na	6(3)	40	140(65)	"IHS"(>=6 sinus headache*6 mons )	215(100)	moderate/severe	na	3	2	0	1 attack
97	Dı´ez FI 2007	3 European countries	58	2	372	na	na	36.3(10.4)	319(85.8)	"IHS"(2-6 attacks/mon*2mon/0.5yr )	369(100)	moderate/severe	1	3	2	0	1*2 attack
98	Mathew NT 2007	US	37	1	317	na	na	40.4(10.89)	275(86.8)	"IHS"(2-6attacks/mon*3mon/1yr)	na	onset	1	2	3	0	1 attack
100	Tfelt-Hansen P 2006	Denmark	4	1	101	na	11(11)	37.5	79(78.2)	"IHS"(6-12 attacks/year/ 1year )	101(100)	onset	1	3	12(12)	5(5)	1 attack
102	Goadsby PJ 2007	9 European countries	118	1	1062	na	na	39(11)	902(85)	"IHS"(1-6 attack/mon*2mons/1yr )	1051(99)	moderate/severe	2	3	276(26)	1	1 attack
103	Tuchman M2006	US	27	1	334	MRM (100)	26(7.8)	38(20-53)	334(100)	"IHS"(3 attack/mon * 3 mons )	334(100)	moderate/severe	2	3	3	0	max:6 attacks
119	Jelinski SE 2006	Canada	25	1	361	na	32(9)	40	309(86)	"IHS"(1-6 attack/mon * 2 mons )	361(100)	onset	2	3	3	0	1 attack
122	Láinez MJA 2006	7 European countries	46	2	439	MRM 119(27)	42(10)	38(11)	375(85)	"IHS"(1-8 attack/mon * 6 mons )	439(100)	moderate/severe	2	3	211(48)	PP	1 attack*2
125	Tepper SJ 2006	US	81	1	581	probable migraine without aura (100)	0	38	295(51)	"IHS"(1-6 attacks/mon * 6 mons )	581(100)	moderate/severe	2	3	2	0	1 attack
131	Massiou H2005	France	na	1	229	MRM 229(100)	43(19)	(18-65)	229(100)	"IHS"(1-6 attacks/mon)	229(100)	onset	2	3	110(48)	0	1 attack
135	Smith TR 2005	US	32	1	471	na	45(10)	41.2(11.3)	422(90)	"IHS"(2-6 attacks/mon * 12 mons )	471(100)	moderate/severe	1	3	3	4	1 attack
137	BrandesJL 2005	canada & US	40	1	593	na	na	39	490(83)	"IHS"(1-4 attacks/mon * 3 mons/ 1year )	517(87)	onset	2	3	3	0	1 attack
138	Diener HC 2005	Germany	na	1	221	na	na	41	192(87)	"IHS"(>=1 attack/mon * 2mon/1yr)	221(100)	onset	2	1 (198: 100%)	1(198: 100%)	0	1 attack
145	Loder E 2005	US	25	1	565	na	52(9)	41.3	482(85.3)	"IHS"(>= 2 attacks/mon * 3mons)	378(66.9)	onset	2	3	3	0	2 attack
147	Barbanti P 2004	Europe	54	1	432	na	36(8)	41	358(83)	"IHS"(1-6 attacks/mon * 2 mons/1 y )	na	onset	2	3	371(86)	0	1 attack
154	Spierings EL 2004	US	na	1	670	na	80(12)	42	580(87)	"IHS"(>=2 attacks/mon * 3 mons )	670(100)	moderate/severe	2	3	3	0	2 attack
158	Klapper J2004	US,france,norway	24	1	280	na	32(11.4)	41.7	241(86)	"IHS"(2-6 attacks/mon * 3 mons )	280(100)	onset	2	3	3	3	1 attack
162	Cady 2004	US	18	2	275	na	63(23)	41.5	239(86.9)	"IHS"(2-8 attack/mon * 2 mons/1yr)	na	onset	1	3	3	0	1*1
164	Diener HC 2004	Germany	42	1	287	na	54(18.8)	43	238(82.9)	"IHS"(1-6 attack/mon /12 mons)	287(100)	moderate/severe	1	3	3	0	1 attack
168	Polis A2004	US	67	2	1447	na	na	>=18	na	"IHS"(>6 mons)	1447(100)	moderate/severe	1	3	3	0	2 attack
175	Steiner TJ2003	19 European contries	144	1	1337	na	32(2)	40	1134(85)	"IHS"(>=1 attack/ every 6 weeks)	1130(85)	moderate/severe	2	3	3	107(8)	1 attack
177	Loder E 2004	Canada &Us	18	1	510	MRM 510(100)	na	37.5	510(100)	"IHS"( MRM in 2-3 proceeding mons)	423(83)	all statue	2	3	3	0	3 attacks
180	Garcia-Ramos G2003	UK & Latin America	42	1	483	na	86(18)	36	391(81)	"IHS"(>=1 attack/ every 6 weeks)	415(483)	moderate/severe	2	3	3	5	1 attack
182	Nett R2003	Canada &Us & Puerto Rico	39	1	349	MRM 349(100)	27(8)	36	349(100)	"IHS"(>=2 MRM in the last 3 periods)	na	onset	2	3	220(63)	0	1 attack
192	Färkkilä M2003	4 European contries	50	1	446	na	51(11)	41	385(86.3)	"IHS"(>=1 attack/ every 6 weeks)	na	moderate/severe	2	317(71)	1	0	3attacks
195	Mathew NT2003	worldwide	146	1	2072	na	319(15)	41	1795(87)	"IHS"(1-6 attack/mon )	na	moderate/severe	2	3	3	3(2)	1 attack
196	Sheftell F 2003	US	na	1	1190	na	45(4)	42	1037(87)	"IHS"(>=1 attack/ every 6 weeks)	1190(100)	moderate/severe	2	3	714(60)	0	3 attacks
201	Sandrini G2002	Europe, Canada, South Africa	64	1	774	na	94(12)	38	681(88)	"IHS"(>=1 attack/ every 6 weeks)	770(99)	moderate/severe	2	3	3	0	3 attacks
203	Dowson AJ2002	5 European contries	na	1	668	na	145(22)	42	567(85)	"IHS"(1-6 attack/mon/1yr )	666(100)	moderate/severe	2	3	3	2	1 attack
204	Eletriptan Steering Committee (Jap)2002	Japan	54	1	321	na	110(34)	36	238(74)	"IHS"(>=1 attack/ every 6 weeks)	321(100)	moderate/severe	1	3	3	12(4)	1 attack
205	Sakai F2002	Japan	81	1	202	na	72(36)	38	150(74)	"IHS"(1-6 attack/mon * 3mons )	na	moderate/severe	1	3	3	0	1 attack
211	Rapoport A2002	US	na	1	630	na	77(12)	41	544(86)	"IHS"(1-6 attack/mon * 2mons/ 1year )	630(100)	onset	1	3	3	0	1 attack
219	Stark R2002	Europe, Austrlia, South Africa	75	1	1153	na	92(7)	42	962(83)	"IHS"(1-6 attacks/mon)	1153(100)	onset	2	3	819(71)	0	3 attacks
221	Dowson AJ2002	Canada, UK, South Africa	na	1	470	na	108(23)	42	410(87)	"IHS"(1-6 attacks/mon * 3 mons)	469(100)	moderate/severe	2	3	3	0	1 attack
224	Diener HC 2002	16 countries	51	1	530	na	62(11.7)	41	465(87.7)	"IHS"(1-6 attacks/mon/1yr)	530(100)	moderate/severe	2	3	3	0	1 attack
228	Dahlöf C2001	Europe	103	1	405	na	92(23)	41	344(85)	"IHS"(1-6 attacks/mon/1yr)	404(100)	onset	2	3	3	0	1 attack
232	Loder E2001	US	43	2	524	na	na	37.3	429(82)	"IHS"(1-8 attacks/mon)	320(100)	moderate/severe	2	3	3	pp	1 attack *2
240	Spierings EL2001	US & etc.	75	1	1173	na	na	41.2(10.1)	1044(89)	"IHS"(>=2 attack/mon*3mons/0.5yr)	1173(100)	moderate/severe	2	3	3	0	1 attack
241	Pascual J2001	12 countries	44	2	481	97(24.3)	54(11.2)	33.7	399(83)	"IHS"(1-8 attack/mon/6 mons)	479(99.7)	moderate/severe	2	3	3	pp	1*2 attack
242	Gruffyd-Jones K2001	21 countries	166	1	1522	MRM(20%)	238(16)	41.9	1299(85.3)	"IHS"(1-6 attacks/mon*2mons/1yr)	1522(100)	moderate/severe	2	3	3	0	6 attacks
247	Bussone G2000	Italy???	na	2	233	na	na	37(10.6)	184(79)	"IHS"(1-6 attacks/mon / 12 mons)	233(100)	moderate/severe	2	3	3	0	12(9vs3)
249	Tfelt-Hansen P1998	21 countries	47	1	1099	na	186(17)	38	898(82)	"IHS"(1-6 attacks/mon/6 mons)	1099(100)	moderate/severe	1	3	3	4	1 attack
250	Goldstein J1998(1)	US	40	2	1329	na	146(11)	40.2	1170(88)	"IHS"(1-8 attacks/mon / 6 mons)	13(1)	moderate/severe	1	3	3	0	1*2
263	Pascual J2000	9 European countries	133	1	909	na	na	41	788(87)	"IHS"(1-6 attacks/mon/1yr)	909(100)	na	2	3	3	0	3 attacks
269	Pascual J2000	international	66	1	766	na	92(12)	38.8	636(83)	"IHS"(1-6 attacks/mon/6 mons )	728(95)	moderate/severe	1	3	230(30)	pp	1 attack
271	Havanka H2000	12 countries	74	1	558	na	47(8)	18-55	492(88.2)	"IHS"(1-6 attacks/mon *2 mons/1yr )	557(100)	na	1	3	3	0	1 attack
274	Stark S2000 S2WA4002	US	57	1	206	na	na	41	185(90)	"IHS"(>=1 attack/mon*2mons/1yr)	206(100)	na	1	206(100)	3	0	1 attack
279	Gallagher RM2000	US	61	1	1212	na	216(17.8)	40	1062(87.6)	"IHS"(>1year)	1212(100)	na	2	3	3	0	6 attacks
284	Savani N 1999	6 countries	88	1	485	na	na	36-40		"IHS"(1-6 attack/mon * 12 mons)	<1%	na	2	3	3	0	3 attacks
290	Goadsby PJ2000	Europe & Australia	the eletripan steering communittee	1	692	na	83(12)	40	568(82.1)	"IHS"(1-6 attack/ every 6 weeks)	683(99)	moderate/severe	2	3	3	0	1 attack
294	Bomhof M1999	international	46	1	522	na	57(11)	39.2	438(84)	"IHS"(1-6 attack/mon/ 6 mons)	522(100)	moderate/severe	1	3	3	1	1 attack
298	Ahrens SP1999	5 countries	19	1	555	na	78(14)	42.4	491(88.5)	"IHS"(1-8 attack/mon/ 6mon)	555(100)	moderate/severe	2	3	3	0	1 attack
314	Kramer MS 1998	US	23	2	407	na	na	40.6	341(84)	"IHS"(1-8 attack/mon /6 mons)	na	moderate/severe	1	3	3	4	4 attacks
320	Teall J 1998	US & 9 countries	46	1	1218	na	157(12.9)	40.6	1055(86.6)	"IHS"(1-8 attack/mon / 6 mons)	na	na	2	3	3	4	1 attack
323	Myllylä VV 1998	Finland	5	1	94	na	6(6.4)	39	84(89.4)	"IHS"(1-4 attack/mon/1yr)	94(100)	onset	1	3	3	0	2 attack
324	Pfaffenrath V 1998	7 countries	93	1	1003	na	198(19.7)	40	846(84)	"IHS"(1-6 attack/mon * 12 mons)	1003(100)	moderate/severe	1	3	3	pp	3 Attack
335	Solomon GD 1997	US	22	1	301	na	18(6)	40	256(85)	"IHS"(1-6 attack/mon*6mons/1yr)	301(100)	moderate/severe	na	3	3	PP	1 attack
336	Rapoport AM 1997	US	46	1	999	MRM 582(66)	86(9)	41.3(9.5)	876(88)	"IHS"(1-6 attack/mon*6mons/1yr)	999(100)	moderate/severe	2	3	3	pp	1 attack
338	Gijsman H 1997	US & Netherlands	18	1	418	na	na	39.2	361(86.4)	"IHS"(1-6 attack/mon / 6 mons)	418(100)	moderate/severe	1	3	3	1	1 attack
357	Visser WH 1996	US & Netherlands	14	1	449	na	na	40	402(89.5)	"IHS"(1-6 attack/mon / 6 mons)	449(100)	moderate/severe	2	3	3	1	1 attack
366	Cutler NR 1996	US	2	1	65	na	na	39.9	40(61.5)	"IHS"(1-6 attack/mon)	65(100)	moderate/severe	na	3	3	0	1 attack
369	Visser WH 1996	Netherlands	1	1	84	na	11(13.1)	43	67(79.8)	"IHS"(1-6 attack/mon * 12 mons)	84(100)	moderate/severe	2	3	3	0	1 attack
376	Cutler N 1995	US	13	1	259	na	na	38.7	237(91.5)	"IHS"(1-6 attack/mon*2mons/1yr)	259(100)	moderate/severe	1	3	3	0	1 attack
378	Sargent J 1995	US	15	1	187	na	11(5.9)	39.8	171(91.4)	"IHS"(1-6 attack/mon*2mons/1yr)	187(100)	moderate/severe	1	3	3	0	1 attack
397	Nappi G, 1994	Italy	20	1	244	na	31(12.7)	38	188(77)	"IHS"(>1yr)	229(93.9)	onset	3	3	3	pp	1 attack
413	Banerjee M 1992	UK	1	1	76	na	76(100)	35	80(85)	"IHS"(1-6 attack/mon/1yr)	76(100)	onset	na	3	3	pp	3 attacks
416	Goadsby PJ	Australia	3	2	61	na	na	39	51(83.6)	"IHS"(1-6 attack/mon/ 1yr)	na	onset	na	3	3	0	2*2 attacks
424	Glaxo group 1991	Europe	25	1	232	na	76(32.8)	41	198(85.3)	"IHS"(1-6 attack/mon / 12 mons)	23(9.9)	onset	3	3	3	pp	1 attack
425	Glaxo group 1991	8 countries	51	1	1130	na	721(63.8)	40	905(80.1)	"IHS"(1-6 attack/mon / 12 mons)	963(100)	onset	1	3	3	pp	3 attacks
427	Patten JP 1991	8 countries	51	1	538	na	na	18-60	na	"IHS"(1-6 attack/mon/1yr)	538(100)	onset	na	3	3	pp	3 attacks
93 Study1	BrandesJL 2007	US	118	1	721	na	109(15)	40	621(86.1)	"IHS"(2-6 attacks/mon * 3 mons )	721(100)	onset	1	3	268(37)	0	1 attack
93 Study2	BrandesJL 2007			1	744	na	101(14)	40	668(89.8)	"IHS"(2-6 attacks/mon * 3 mons )	744(100)	onset	1	3	263(35)	0	1 attack
90 MM1	Mannix 2007	US	22	1	357	MRM 357(100)	na	38	357(100)	"IHS"(2 MRM in 3 periods;>6mons)	345(97)	moderate/severe	na	3	269(75)	0	1 attack
90 MM2	Mannix 2007	US	28	1	350	MRM 350(100)	na	37	350(100)	"IHS"(2 MRM in 3 periods;>6mons)	339(97)	moderate/severe	na	3	268(77)	1	1 attack
210 study 1	Ryan R 2002	US	16	1	322	na	73(22.7)	41	280(87)	"IHS"(1-8 attack/mon*2mons/1yr )	308(100)	moderate/severe	1	3	217(67.4)	14	3 attacks
210 study 2	Ryan R 2002	North America	48	1	1148	na	332(28.9)	41	1017(88.6)	"IHS"(1-8 attack/mon*2mons/1yr )	1111(100)	moderate/severe	2	3	782(68.1)	37	3 attacks
210 study 3	Ryan R 2002	Europe, Austrlia, South Africa	128	1	724	na	115(15.9)	40.5	618(85.4)	"IHS"(1-8 attack/mon*2mons/1yr )	724(100)	moderate/severe	2	3	473(65.3)	7	3 attacks
183 study1	Winner P 2003	US	28	1	354	na	39(11)	40	311(88)	"IHS"(1-6 attack/mon * 2 mons)	na	onset	2	3	3	0	1 attack
183 study2	Winner P 2003	US	26	1	337	na	37(11)	42	298(88)	"IHS"(1-6 attack/mon * 2 mons)	na	onset	2	3	3	0	1 attack
114 TAME1	Cady G 2006	US	46	1	530	na	na	43	469(88)	"IHS"(1-4 attack/mon/ 6 mons )	522(98)	onset	1	3	3	2	1 attack
114 TAME2	Cady G 2006	US	48	1	500	na	na	41	440(88)	"IHS"(1-4 attack/mon/ 6 mons )	524(99)	onset	1	3	3	2	1 attack
141Study1	Sheftell F2005	US & Canada	153	1	1366	na	405(30)	40.2	1170(86)	"IHS"(1-6 attacks/mon * 3 mons)	1366(100)	moderate/severe	2	3	1062(78)	0	1 attack
141Study2	Sheftell F2005	Europe	119	1	1330	na	435(33)	40.8	1126(85)	"IHS"(1-6 attacks/mon * 3 mons)	1330(100)	moderate/severe	2	3	1115(84)	0	1 attack
168,250 included 2 trials

## Sheet: result
ID	AuthorYear	TrialType	NumAttackes	DataOn	N_1_ITT	N_1_PP	Drug1	Dose1Txt	N_2_ITT	N_2_PP	Drug2	Dose2Txt	N_3_ITT	N_3_PP	Drug3	Dose3Txt	N_4_ITT	N_4_PP	Drug4	Dose4Txt	HF2_1_ITT	HF2PC_1_ITT	HF2_2_ITT	HF2PC_2_ITT	HF2_3_ITT	HF2PC_3_ITT	HF2_4_ITT	HF2PC_4_ITT	HF2_1_PP	HF2PC_1_PP	HF2_2_PP	HF2PC_2_PP	HF2_3_PP	HF2PC_3_PP	HF2_4_PP	HF2PC_4_PP	HR2_1_ITT	HR2PC_1_ITT	HR2_2_ITT	HR2PC_2_ITT	HR2_3_ITT	HR2PC_3_ITT	HR2_4_ITT	HR2PC_4_ITT	HR2_1_PP	HR2PC_1_PP	HR2_2_PP	HR2PC_2_PP	HR2_3_PP
9	Diener HC 2011	1	1	2	69	62	1	40mg	70	61	8										24	34.8	6		8.6												39	56.5	13	18.6
18	Savi L 2011	2	3*2	1	125	96	3	2.5mg	125	96	7	10mg									117	33	141	39					107	37	116	40					155	55	166	62					129	61	134	60
19	Allais G 2011	2	1*2	1		122	4	12.5mg		122	8																		59	48.4	32	26.2
27	Tuullo V 2010	2	3*2	1	107	68	3	2.5mg	107	68	5	2.5mg									80	26	94	31					49	24	65	32					141	57	142	58					97	57	102	58
40	Dahlöf CG 2009	1	1	2	136		2	50mg	134		8										32	23.5	8	6													70	51.9	36	27.1
46	Cady RK 2009	1	1	2	92		7	10mg	96		8										61	66.3	27	28.1
54	Ho TW 2008	1	1	2	345		5	5mg	348		8										107	31.3	33	9.6													193	56.4	95	27.7
62	Freitag F 2008	1	1	2	43		7	10mg	39		8										11	26	6	15													30	70	18	46
70	Goadsby PJ 2008	1	1	2	198		4	12.5mg	205		8										88	44.4	42	20.5
73	Freitag F 2008	1	1	2	200	185	7	10mg	97	92	8																																		129	69.7	50	54.3
77	Ho TW 2008	1	1	2	34		7	10mg	115		8										11	33.4	16	14.3													24	69.5	53	46.3
86	Misra UK 2007	1	1	2	53		7	10mg	50		8										20	37.7	1	2													39	73	4	8
94	Ishkanian G 2007	1	1	2	108		2	50mg	107		8										36	33	22	21													75	69	46	43
97	Dı´ez FI 2007	2	1*2	1	357	267	4	12.5mg	344	267	7	10mg									179	52	201	58.5													257	72	258	75
98	Mathew NT 2007	1	1	2	162	94	4	12.5mg	155	95	8										60	37	37	23.9																					68	72.3	46	48.4
100	Tfelt-Hansen P 2006	1	1	2	51	30	2	50mg	45	22	8										20	39	8	18					14	47	6	27
102	Goadsby PJ 2007	1	1	2	531	467	4	12.5mg	530	472	5	2.5mg									231	43.5	256	48.3					213	45.6	229	48.5					347	65.4	372	70.2					316	67.7	338	71.6
103	Tuchman M2006	1	6	2	174		5	2.5mg	160		8										48	27.5	15	9.2													114	65.7	52	32.8
119	Jelinski SE 2006	1	1	2	126	98	2	50mg	126	99	2	100mg	109	63	8						51	40	63	50	17	16			48	49	56	57	13	21			30	24	34	27	7	6			28	29	32	33	7
122	Láinez MJA 2006	2	1*2	1	439	412	7	10mg	439	399	1	40mg																	222	54	203	51													334	81	307	79
125	Tepper SJ 2006	1	1	2	150		2	25mg	141		2	50mg	152		2	100mg	138		8		47	31	39	28	49	32	35	25									86	57	75	53	90	59	65	47
131	Massiou H2005	1	1	2	115		6	5mg	114		8										49	43	28	25
135	Smith TR 2005	1	1	2	226		2	50mg	241		8										45	20	14	6													111	49	65	27
137	BrandesJL 2005	1	1	2	183	173	1	20mg	207	197	1	40mg	203	195	8														61	35	93	47	43	22			59	32	89	43	41	20
138	Diener HC 2005	1	1	2	99	93	4	12.5mg	99	94	8										33	33.3	14	14.1													40	47.5	23	23.2					44	47.3	23	24.5
145	Loder E 2005	1	2	1	281	276	5	2.5mg	284	273	8
145	Loder E 2005	1	2	2	281	276	5	2.5mg	284	273	8										112	40	57	20					116	42	57	21
147	Barbanti P 2004	1	1	2	137	110	2	50mg	142	103	2	100mg	153	100	8						70	51.1	94	66.2	30	19.6			58	52.7	77	74.8	21	21
154	Spierings EL 2004	1	2	1	329	324	5	5mg	341	332	8										185	31.1	70	11													347	59	193	30.6
175	Steiner TJ2003	1	1	2	359	349	1	40mg	360	343	1	80mg	376	367	5	2.5mg	135	134	8		115	32	157	44	99	26	8	6									229	64	265	74	224	60	30	22
175a	Steiner TJ2003	1	1	2		345	1	40mg		338	1	80mg		362	5	2.5mg		131	8
177	Loder E 2004	1	3	1	260		5	5mg	250		8										157	26	58	10													288	48	154	27
180	Garcia-Ramos G2003	1	1	2	184	168	1	40mg	191	172	6	2.5mg	89	83	8						64	35	34	18	17	19											103	56	80	42	27	30
180a	Garcia-Ramos G2003	1	1	2		168	1	40mg		178	6	2.5mg		84	8
182	Nett R2003	1	1	2	116		2	50mg	115		2	100mg	118		8						59	51	70	61	34	29
192	Färkkilä M2003	1	3	2	179	154	1	40mg	167	152	1	80mg	81	74	8														54	35	64	42	5	7											91	59	106	70	22
192	Färkkilä M2003	1	3	1	188	431	1	40mg	171	401	1	80mg	87	168	8														140	32.5	93	23.2	8	4.8											266	61.7	266	66.3	37
195	Mathew NT2003	1	1	2	822	779	1	40mg	831	799	2	100mg	419	404	8														280	36	216	27	20	5											522	67	471	59	105
196	Sheftell F 2003	1	3	2	290		1	20mg	296		1	40mg	312		1	80mg	292		8		41	14	80	27	84	27	12	4									136	47	184	62	184	59	64	22
201	Sandrini G2002	1	3	2	339	329	1	40-80mg	351	336	2	50-100mg	84	80	8														111	33.7	59	17.6	3	4											215	65.3	173	51.5	25
203	Dowson AJ2002	1	1	2	183		4	12.5mg	191		4	25mg	193		2	100mg	99		8		51	27.9	66	34.6	65	33.7	15	15.2									104	56.8	108	56.5	123	63.7	42	42.4
204	Eletriptan Steering Committee (Jap)2002	1	1	2	80		1	20mg	76		1	40mg	74		1	80mg	79		8		19	24	17	22	21	28	10	13									51	64	51	67	56	76	40	51
205	Sakai F2002	1	1	2	52	47	5	1mg	61	54	5	2.5mg	57	52	5	5mg	59	49	8										8	17.8	10	18.5	12	23.1	7	14.6	27	52	33	54.2	38	66.7	20	34.5	25	53.3	30	55.6	34
211	Rapoport A2002	1	1	2	219	207	3	2.5mg	212	200	3	5mg	199	188	8														27	14	29	15	6	3											80	40	74	38	43
219	Stark R2002 attack1	1	3	2	453	430	1	40mg	462	446	1	80mg	238	232	8														138	32	152	34	7	3											267	62	290	65	44
221	Dowson AJ2002	1	1	2	231	220	5	2.5mg	239	236	8																		60	27	17	7													138	63	53	22
228	Dahlöf C2001	1	1	2	337		4	2-6.5mg	164		4	12.5mg	161		4	25mg	80		8				62	37.8	73	45.3	9	11.3									145	43	96	58.5	107	66.5	26	32.8
232	Loder E2001	2	1*2	1		384	7	10mg		384	2	50mg																	230	60	200	52													324	84	311	81
240	Spierings EL2001	1	1	2	591		4	12.5mg	582		2	50mg									106	17.9	143	24.6													343	58	333	57.3
242	Gruffyd-Jones K2001	1	6	1	500		5	2.5mg	514		5	5mg	508		2	50mg													865	32.4	988	36	951	35.3											1680	62.9	1803	65.7	1794
247	Bussone G2000	2	3*3 vs 1*3	1	233		2	50mg	233		8																																		866	59.2	154	31.4
247	Bussone G2000	2	3*3 vs 1*3	2		147	2	50mg		53	8																		49	31	6	11													87	59	14	26
249	Tfelt-Hansen P1998	1	1	2	164		7	5mg	385		7	10mg	387		2	100mg	159		8		41		155		127		15										99		258		239		64	40
263	Pascual J2000	1	3	1	360		4	6.25mg	373		4	12.5mg	176		8						323	29.9	434	38.8	82	15.5																			435	59.9	529	70.3	129
263	Pascual J2000	1	3	2	360		4	6.25mg	373		4	12.5mg	176		8						103	28.6	144	38.7	27	15.3											202	56	242	65	56	32
269	Pascual J2000	1	1	2	308	292	7	10mg	304	289	5	2.5mg	154	146	8														126	43.2	103	35.6	14	9.6											206	70.5	193	66.8	43
271	Havanka H2000	1	1	2	87		6	2.5mg	282		6	5-10mg	98		2	100mg	91		8																		45	52	179	63.5	59	60	28	31
274	Stark S2000 S2WA4002	1	1	2	99		6	2.5mg	107		8										6	6	3	3													27	25	10	10
279 data check	Gallagher RM2000	1	6	1	295		5	2.5mg	305		5	5mg	306		2	25mg	306		2	50mg																										67.1		64.8
290	Goadsby PJ2000	1	1	2	144	129	1	20mg	277	235	1	40-80mg	129	115	2	100mg	142	126	8										25	19	78	33.2	26	23	8	6									70	54	167	71.1	63
298	Ahrens SP1999	1	1	2	182		7	5mg	188		7	10mg	185		8						64	35	79	42	18	10											107	59	139	74	52	28
314	Kramer MS 1998	2	4(3 vs 1)	1	407		7	10mg	407		8																		512	45.5	35	12.2													871	77.4	109	38
314	Kramer MS 1998	2	4(3 vs 1)	2	324	320	7	10mg	83	82	8																		142	44.4	6	7.3													246	76.9	30	36.6
320	Teall J 1998	1	1	2	457		7	5mg	455		7	10mg	302		8																						283	62	323	71	106	35
323	Myllylä VV 1998	1	2	1	46		2	100mg	48		8																		31	38.3	7	8.9													58	71.6	27	34.2
323	Myllylä VV 1998	1	2	2	46	42	2	100mg	48	41	8																		21	50	3	7													33	79	12	29
324	Pfaffenrath V 1998	1	3	2	303	286	2	25mg	303	285	2	50mg	298	277	2	100mg	99	91	8																										186	65	219	77	213
335	Solomon GD 1997	1	1	2	200	178	5	2.5mg	101	92	8																		39	22	9	10													110	62	33	26
336	Rapoport AM 1997	1	1	2		385	5	1-2.5mg		245	5	5mg		248	5	10mg		121	8										90	23.4	81	33	89	36	8	7									235	61	163	67	167
338	Gijsman H 1997	1	1	2	130		7	5mg	145		7	10mg	75		7	2.5mg	67		8		29	22.3	40	27.6	7	9.3	2	3									59	45.4	69	47.6	16	21.3	12	17.9
357	Visser WH 1996	1	1	2	89		7	10mg	202		7	20-40mg	72		2	100mg	85		8		23	26	88	43.6	16	22	3	3									46	52	126	62	33	46	15	18
366	Cutler NR 1996	1	1	2	36		7	40mg	21		8																										27	75	7	33
369	Visser WH 1996	1	1	2	22		5	1mg	21		5	5mg	21		5	25mg	20		8		2	9	3	14	8	38	1	5									6	27	13	62	17	81	3	15
376	Cutler N 1995	1	1	2	66		2	25mg	62		2	50mg	66		2	100mg	65		8		14	21	10	16	15	23	5	8									34	52	31	50	37	56	17	26
378	Sargent J 1995	1	1	2	48		2	25mg	46		2	50mg	46		2	100mg	47		8																		25	52	25	54	26	57	8	17
397	Nappi G, 1994	1	1	2	158	142	2	100mg	86	81	8																		34	24	10	12													73	51	25	31
413	Banerjee M 1992	1	3	1	37		2	200mg	39		8																																		45	53.6	39	40.2
413	Banerjee M 1992	1	3	2		34	2	200mg		37	8																																		21	63	12	33
416	Goadsby PJ	2	2*2	1	61	47	2	100mg	61	47	8																																		45	51	9	10
427	Patten JP 1991	1	3	2		142	2	100mg		295	2	200-300mg		101	8																														95	67	212	71.5	22
294	Bomhof M1999	1	1	2	201		7	10mg	213		6	2.5mg	107		8						90	44.8	44	20.7	9	8.4											138	68.7	103	48.4	24	22.4
241	Pascual J2001	2	1	1	481	456	7	10mg	481	449	2	50mg																	251	55	189	42.1													346	75.9	299	66.6
224	Diener HC 2002	1	1	2	210	206	1	40mg	214	209	1	80mg	106	102	8														58	28	79	38	5	5											111	54	142	68	21
164	Diener HC 2004	1	1	2	135	96	2	50mg	152	106	8										33	24.4	22	14.5													66	48.8	50	32.9
425	Glaxo group 1991	1	3	2	305	268	2	100mg	582	520	2	200-300mg	205	175	8																														180	67	364	70	48
424	Glaxo group 1991	1	1	2	148	120	2	100mg	84	75	8																		31	26	4	5													60	50	14	19
284	Savani N 1999	1	3	1	331		2	50mg	154		8																																		363	45.9	101	27.4
284	Savani N 1999	1	3	2		300	2	50mg		145	8																																		147	49	33	23
162	Cady 2004	2	1*2	2	137		3	2.5mg	138		8										38	28	28	20
158	Klapper J2004	1	1	2	136	126	5	2.5mg	141	126	8										59	43.4	26	18.4					54	42.7	25	20
114 TAME1	Cady G 2006	1	1	2	351		7	10mg	177		8										200	57	55	31
114 TAME2	Cady G 2006	1	1	2	331		7	10mg	167		8										195	59	52	31
210 study 1	Ryan R 2002	1	3	2	214	204	3	2.5mg	108	104	8																		29	14	2	2													80	39	23	21
210 study 2	Ryan R 2002	1	3	2	760	733	3	2.5mg	388	378	8																		95	13	11	3													337	46	102	27
210 study 3	Ryan R 2002	1	3	2	480	475	3	2.5mg	244	242	8																		43	9	6	2.5													176	37	53	22
141Study1	Sheftell F2005	1	1	2	448	419	2	50mg	462	426	2	100mg	456	449	8						180	40	219	47	84	18											310	69	331	72	208	46
141Study1a	Sheftell F2005	1	1	2		405	2	50mg		420	2	100mg		446	8
141Study2	Sheftell F2005	1	1	2	454	442	2	50mg	440	424	2	100mg	436	430	8						178	39	207	47	53	12											293	65	318	72	167	38
141Study2a	Sheftell F2005	1	1	2		437	2	50mg		421	2	100mg		429	8
183 study1	Winner P 2003	1	1	2	122		2	50mg	115		2	100mg	117		8						59	48	61	53	34	29
183 study2	Winner P 2003	1	1	2	111		2	50mg	107		2	100mg	119		8						59	53	66	62	35	29
90 MM1	Mannix 2007	1	1	2	234		7	10mg	123		8																										164	70	65	53
90 MM2	Mannix 2007	1	1	2	245		7	10mg	104		8																										179	73	52	50
93 Study1	BrandesJL 2007	1	1	2	361		2	85mg	360		8										90	25	33	9													200	55	102	28
93Study2	BrandesJL 2007	1	1	2	362		2	85mg	382		8										82	23	37	10													182	50	109	29
250	Goldstein J1998	2	1*2	1	591	557	7	5mg	591	563	2	25mg	142	141	8														184	33	158	28	13	9											379	68	349	62	54
250	Goldstein J1998	2	1*2	1	596	567	7	10mg	596	566	2	50mg																	232	41	209	37													408	72	385	68
168	Polis A2004	2	1*2	2	547		7	10mg	550		2	50mg									208	38	185	33.6													372	68	361	65.6
168a	Polis A2004	2	1*2	2	536		7	5mg	554		2	25mg									179	33.4	152	27.4													352	65.7	320	57.8
[truncated: 36 more columns]

## Sheet: quality
ID	author and year	sequence generation 1:low 2:high 3:unclear	allocation concealment 1:low 2:high 3:unclear	1:DOUBLE BLINDED 2:OPEN LABEL	blinding of participants1:low 2:high 3:unclear	blinding of personnel/outcome assessors1:low 2:high 3:unclear	incomplete outcome data 1:low 2:high 3:unclear	selective outcome reporting 1:low 2:high 3:unclear	funded by relevant company 1:yes 2: no
9	Diener HC 2011	1	1	1	1	1	1	1	1
18	Savi L 2011	1	1	1	1	3	1	1	1
27	Tuullo V 2010	3	3	1	3	3	1	1	1
40	Dahlöf CG 2009	1	1	1	1	1	1	2	1
46	Cady RK 2009	1	1	1	1	1	1	1	1
54	Ho TW 2008	1	1	1	1	1	1	1	1
62	Freitag F 2008	1	3	1	1	3	1	1	1
70	Goadsby PJ 2008	3	3	1	1	1	1	2	1
73	Freitag F 2008	1	1	1	1	1	1	1	1
77	Ho TW 2008	3	3	1	1	3	1	1	1
90	Mannix 2007	1	1	1	1	1	1	1	1
93	BrandesJL 2007	3	3	1	1	3	1	1	1
94	Ishkanian G 2007	1	1	1	1	1	1	1	1
97	Dı´ez FI 2007	3	3	2	2	2	1	1	1
98	Mathew NT 2007	3	3	1	1	3	1	1	1
100	Tfelt-Hansen P 2006	1	3	1	1	3	1	1	1
102	Goadsby PJ 2007	3	3	1	1	1	1	1	1
103	Tuchman M2006	3	3	1	1	3	1	1	1
114	Cady G 2006	1	1	1	1	1	1	1	1
119	Jelinski SE 2006	1	1	1	1	3	1	1	1
122	Láinez MJA 2006	1	3	2	2	2	1	1	1
125	Tepper SJ 2006	3	3	1	1	3	1	1	1
135	Smith TR 2005	3	1	1	1	1	1	1	1
137	BrandesJL 2005	3	3	1	1	3	1	1	1
138	Diener HC 2005	1	3	1	1	3	1	1	1
141	Sheftell F2005	1	1	1	1	1	1	1	1
145	Loder E 2005	3	3	1	3	3	1	1	1
154	Spierings EL 2004	3	3	1	3	3	1	1	1
158	Klapper J2004	1	2	1	1	3	1	1	1
162	Cady 2004	3	3	1	1	3	1	1	1
164	Diener HC 2004	1	3	1	1	3	1	1	1
168	Polis A2004	1	3	1	1	3	1	2	1
175	Steiner TJ2003	1	1	1	1	1	1	1	1
177	Loder E 2004	3	3	1	1	3	1	1	1
180	Garcia-Ramos G2003	3	3	1	1	1	1	1	1
182	Nett R2003	1	1	1	1	1	1	1	1
183	Winner P 2003	1	1	1	1	1	1	1	1
192	Färkkilä M2003	1	1	1	1	1	1	1	1
195	Mathew NT2003	3	3	1	1	1	1	1	1
196	Sheftell F 2003	1	1	1	1	1	1	1	1
201	Sandrini G2002	3	3	1	1	1	1	1	1
203	Dowson AJ2002	3	3	1	1	3	1	1	1
204	Eletriptan Steering Committee (Jap)2002	1	1	1	1	3	1	1	1
211	Rapoport A2002	3	3	1	1	1	1	1	1
219	Stark R2002	3	3	1	1	3	1	1	1
221	Dowson AJ2002	1	1	1	1	1	1	1	1
228	Dahlöf C2001	3	3	1	1	3	1	1	1
232	Loder E2001	3	3	2	2	2	1	1	1
240	Spierings EL2001	1	1	1	1	1	1	1	1
242	Gruffyd-Jones K2001	1	1	1	1	1	1	1	1
247	Bussone G2000	3	3	1	1	3	1	1	1
249	Tfelt-Hansen P1998	1	3	1	1	1	1	1	1
250	Goldstein J1998	1	3	1	1	3	1	1	1
271	Havanka H2000	1	1	1	1	1	1	1	1
274	Stark S2000 S2WA4002	3	3	1	1	3	1	1	1
279	Gallagher RM2000	3	3	1	1	3	1	3	1
284	Savani N 1999	3	3	1	1	3	1	1	1
290	Goadsby PJ2000	3	3	1	1	1	1	1	1
298	Ahrens SP1999	3	3	1	1	3	1	1	1
320	Teall J 1998	3	3	1	1	3	1	1	1
323	Myllylä VV 1998	1	1	1	1	1	1	1	1
324	Pfaffenrath V 1998	3	3	1	1	3	pp	1	1
335	Solomon GD 1997	1	1	1	1	1	1	1	1
336	Rapoport AM 1997	1	1	1	1	1	pp	1	1
357	Visser WH 1996	3	3	1	1	3	1	1	1
366	Cutler NR 1996	1	3	1	1	3	1	1	1
369	Visser WH 1996	3	3	1	1	3	1	1	1
413	Banerjee M 1992	3	3	1	1	3	1	1	1
424	Glaxo group 1991	3	3	1	1	3	1	1	1
425	Glaxo group 1991	3	3	1	1	3	1	1	1
427	Patten JP 1991	3	3	1	1	3	3	3	1
147	Barbanti P 2004	3	3	1	1	1	1	1	1
19	Allais G 2011	1	1	1	1	1	1	1	2
86	Misra UK 2007	1	1	1	1	1	1	1	2
131	Massiou H2005	3	3	1	1	3	1	1	2
205	Sakai F2002	3	3	1	1	3	1	1	2
210	Ryan R 2002	3	3	1	1	1	3	1	2
224	Diener HC 2002	1	1	1	1	1	1	1	2
241	Pascual J2001	3	3	2	2	2	1	1	2
263	Pascual J2000	1	1	1	1	1	1	1	2
269	Pascual J2000	3	3	1	1	3	1	1	2
294	Bomhof M1999	1	1	1	1	1	1	1	2
314	Kramer MS 1998	1	3	1	1	3	1	1	2
338	Gijsman H 1997	3	3	1	1	3	1	1	2
376	Cutler N 1995	3	3	1	1	3	1	1	2
378	Sargent J 1995	3	3	1	1	3	1	1	2
397	Nappi G, 1994	3	3	1	1	3	1	1	2
416	Goadsby PJ	3	3	1	1	3	1	1	2
