# Supplementary material for: Model‐Based Network Meta‐Analysis: A Framework for Evidence Synthesis of Clinical Trial Data
Source: CPT Pharmacometrics Syst Pharmacol. 2016 Aug 1;5(8):393–401. doi: 10.1002/psp4.12091 (PMC4999602; doi:10.1002/psp4.12091)
Supplement: Supplementary file 1 — Supporting Information [file PSP4-5-393-s001.zip › EmaxClassED50.jags]

model{ # Begin Model Code
  for(i in 1:NS){ # Run Through all NS trials
    
    w[i,1] <-0
    wED50[i,1] <-0
    delta[i,1]<-0
    EMM[i,1] <- 0 # Emax model is 0 for baseline arms
    
    
    mu[i] ~ dnorm(0,0.001) 
    
    for (k in 1:na[i]){ 
      resp[i,k] ~ dbin(p[i,k],npt[i,k]) 
      
      logit(p[i,k])<-  mu[i] + delta[i,k] # Trial specific mu + EMaxModel from RE
      
      
      # residual deviance calculations
      
      rhat[i,k] <- p[i,k] * npt[i,k]
      dev[i,k] <- 2 * (resp[i,k] * (log(resp[i,k]) - log(rhat[i,k])) +
                         (npt[i,k] - resp[i,k]) * (log(npt[i,k] - resp[i,k]) - 
                                                     log(npt[i,k] - rhat[i,k])))
      
    }
    
    resdev[i] <- sum(dev[i, 1:na[i]])
    
    for (k in 2:na[i]){ 
      

      EMM[i,k] <-  (d[t[i,k]]*Drugdose[i,k] / (Drugdose[i,k]+exp(dED50[t[i,k]])))-(d[t[i,1]]*Drugdose[i,1] / (Drugdose[i,1]+exp(dED50[t[i,1]])))
      
  
      
      # Multi arm correction
      delta[i,k] ~ dnorm(md[i,k],taud[i,k]) 

      md[i,k] <- EMM[i,k] + sw[i,k]   
      
      taud[i,k] <- tau *2*(k-1)/k

      w[i,k] <- delta[i,k] - EMM[i,k]  
      
      sw[i,k] <-sum(w[i,1:k-1])/(k-1) 
      
    }
  }
  
  
  

  for (k in 2:NT){
    d[k] ~ dnorm(0,0.001) 
    dED50[k] ~ dnorm(m.ED50,p.ED50)   # Draw from class

    
  }
  
  totresdev <- sum(resdev[])
  
  # Pad ragged arrays to allow them to be monitored
  for(i in 1:NS){
    for(k in (na[i]+1):maxarms){
      dev[i,k] <- 0
      rhat[i,k] <- 0
    }
  }
  
  
  
  sd~dunif(0,5) # Vague Prior for ‘Common’ Random-Effects Standard Deviation
  tau<-1/pow(sd,2) # ‘Common’ Random-Effects Precision
  tausq<-pow(sd,2) # ‘Common’ Random-Effects Precision
  
  m.ED50 ~ dnorm(0,0.001)
  sd.ED50 ~ dunif(0,4)

  p.ED50 <- pow(sd.ED50, -2)
  

  m.Pbo <- -2.11
  sd.Pbo <- 0.78
  p.Pbo <- pow(sd.Pbo, -2) 
  m.E0 <- m.Pbo # Assume a typical trial
  
  E0Pred ~ dnorm(m.Pbo, p.Pbo) # Predictive distn
  
  meanmu <- mean(mu[])
  
  for(k in 1:NT){
    # Predicted response (assuming average placebo response) 
    # at common dose
	# Can also calculate in R using samples in d and dED50
    logitcdresp[k] <- m.E0 +  d[k]*1 / (1+exp(dED50[k]))
    logit(cdresp[k]) <- logitcdresp[k]
    
    # And at twice the common dose
    logithdresp[k] <- m.E0 +  d[k]*2 / (2+exp(dED50[k]))
    logit(hdresp[k]) <- logithdresp[k]
  }
  
  
} # End Model Code
