# Supplementary material for: Model‐Based Network Meta‐Analysis: A Framework for Evidence Synthesis of Clinical Trial Data
Source: CPT Pharmacometrics Syst Pharmacol. 2016 Aug 1;5(8):393–401. doi: 10.1002/psp4.12091 (PMC4999602; doi:10.1002/psp4.12091)
Supplement: Supplementary file 2 — Supporting Information [file PSP4-5-393-s002.xml]

<?xml version="1.0" encoding="UTF-8"?>    
<!DOCTYPE author-meta-data SYSTEM "AUTHOR_META_DATA.dtd">
<author-meta-data>
  <author-contributions>
    <contribution>
      <contribution-title>Analyzed Data</contribution-title>
      <contributor>David Mawdsley</contributor>
    </contribution>
    <contribution>
      <contribution-title>Designed Research</contribution-title>
      <contributor>David Mawdsley</contributor>
      <contributor>Meg Bennetts</contributor>
      <contributor>Sofia Dias</contributor>
      <contributor>Martin Boucher</contributor>
      <contributor>Nicky Welton</contributor>
    </contribution>
    <contribution>
      <contribution-title>Performed Research</contribution-title>
      <contributor>David Mawdsley</contributor>
    </contribution>
    <contribution>
      <contribution-title>Wrote Manuscript</contribution-title>
      <contributor>David Mawdsley</contributor>
      <contributor>Meg Bennetts</contributor>
      <contributor>Sofia Dias</contributor>
      <contributor>Martin Boucher</contributor>
      <contributor>Nicky Welton</contributor>
    </contribution>
  </author-contributions>
  <author-list>
    <author>
      <author-affiliation>University of Bristol, School of Social and Community Medicine, Bristol, United Kingdom</author-affiliation>
      <author-name>David Mawdsley</author-name>
      <author-orcid>0000-0001-9443-2098</author-orcid>
    </author>
    <author>
      <author-affiliation>Pfizer, United Kingdom</author-affiliation>
      <author-name>Meg Bennetts</author-name>
      <author-orcid>null</author-orcid>
    </author>
    <author>
      <author-affiliation>University of Bristol, School of Social and Community Medicine, Bristol, United Kingdom</author-affiliation>
      <author-name>Sofia Dias</author-name>
      <author-orcid>null</author-orcid>
    </author>
    <author>
      <author-affiliation>Pfizer Ltd, Global Pharmacometrics (Postcode 096), Sandwich, Kent, United Kingdom</author-affiliation>
      <author-name>Martin Boucher</author-name>
      <author-orcid>null</author-orcid>
    </author>
    <author>
      <author-affiliation>University of Bristol, School of Social and Community Medicine, Bristol, United Kingdom</author-affiliation>
      <author-name>Nicky Welton</author-name>
      <author-orcid>null</author-orcid>
    </author>
  </author-list>
  <funding-details>
    <funding-detail>
      <author-funders>
      </author-funders>
      <funding-detail-author>David Mawdsley</funding-detail-author>
    </funding-detail>
    <funding-detail>
      <author-funders>
      </author-funders>
      <funding-detail-author>Meg Bennetts</funding-detail-author>
    </funding-detail>
    <funding-detail>
      <author-funders>
      </author-funders>
      <funding-detail-author>Sofia Dias</funding-detail-author>
    </funding-detail>
    <funding-detail>
      <author-funders>
      </author-funders>
      <funding-detail-author>Martin Boucher</funding-detail-author>
    </funding-detail>
    <funding-detail>
      <author-funders>
      </author-funders>
      <funding-detail-author>Nicky Welton</funding-detail-author>
    </funding-detail>
  </funding-details>
  <manuscript-title>Model-Based Network Meta-Analysis; a framework for evidence synthesis of clinical trial data.</manuscript-title>
</author-meta-data>
